# Supplementary material for: Predicting the Mosquito Species and Vertebrate Species Involved in the Theoretical Transmission of Rift Valley Fever Virus in the United States
Source: PLoS Negl Trop Dis. 2014 Sep 11;8(9):e3163. doi: 10.1371/journal.pntd.0003163 (PMC4161329; doi:10.1371/journal.pntd.0003163)
Supplement: Table S1 — To standardize Rift Valley fever virus experimental transmission data two equations referenced in row 60 that estimate the viremia dose dependence of dissemination rate and transmission rate (see Figure S1-A and Figure S1-B) were utilized to interpolate what the dissemination and transmission rates would be at the exposure viremia of 107.5 PFU/ml. A species average was calculated (Columns H and K) and multiplied together to calculate the vector competence at the same exposure viremia (Column L). (XLS) [file pntd.0003163.s002.xls]

## Sheet: Table S1
	Experimental Data				Standardizing Dissemination Data			Standardizing Transmission Data			Vector
Mosquito Species	Expsure Viremia (log10 PFU)	Observed Dissemination (>7 days)	Observed Transmission (>7 days)	Citation	Adjusted Y-intercept	Dissemination at 7.5 log10 PFU/ml	Species Average	Adjusted Y-Intercept	Std. Transmission Rate 7.5 log10 PFU/ml	Species Average	Competence
Aedes aegypti	8	0.75	0.14	34	0.03	0.70125	0.70125	0.3104	0.11185	0.11185	0.0784348
Aedes albopictus	4.3	0	0	33	0.41925	0.312	0.517	0.24209	0.18016	0.249293	0.128885
	4.7	0.32	0.11	33	0.13825	0.593		0.15461	0.26764
	5.9	0.49	0.21	33	0.08525	0.646		0.12217	0.30008
Aedes atlanticus	8.3	0.18	0.5	29	0.62925	0.102	0.3585	-0.03271	0.45496	0.42118	0.150993
	9.5	0.81	0.5	29	0.11625	0.615		0.03485	0.3874
Anopheles bradleyi-crucians	6.7	0.09	0	31	0.56325	0.168	0.168	0.37721	0.04504	0.04504	0.00756672
Anopheles crucians	7.6	0	0	29	0.741	-0.00975	0.001125	0.42788	-0.00563	-0.025335	-2.85019e-05
	8.3	0.09	0	29	0.71925	0.012		0.46729	-0.04504
Aedes canadensis	6.7	0.62	0.354	31	0.03325	0.698	0.698	0.02321	0.39904	0.39904	0.27853
Aedes cantator	6.7	0.63	0.06	31	0.02325	0.708	0.708	0.31721	0.10504	0.10504	0.0743683
Ae. dorsalis	7.3	0	0	30	0.71175	0.0195	0.111375	0.41099	0.01126	-0.000665	-7.40644e-05
	8.8	0.33	0.0606	30	0.528	0.20325		0.43484	-0.01259
Aedes excrucians	6.7	0.2	1	31	0.45325	0.278	0.278	-0.62279	1.04504	1.04504	0.290521
Aedes infirmatus	8.3	0.26	0.05	29	0.54925	0.182	0.28575	0.41729	0.00496	-0.00442333	-0.00126397
	7.6	0.13	0.05	29	0.611	0.12025		0.37788	0.04437
	9.5	0.75	0.05	29	0.17625	0.555		0.48485	-0.0626
Ae. japonicus	4.8	0.36	0.5	30	0.108	0.62325	0.7375	-0.16783	0.59008	0.508445	0.374978
	5.9	0.71	0.5	30	-0.13475	0.866		-0.00456	0.42681
	8.8	0.85	n/a	30	0.008	0.72325		n/a	n/a
Aedes sollicitans	6.7	0.68	0.29	31	-0.02675	0.758	0.758	0.08721	0.33504	0.33504	0.25396
Aedes taeniorhynchus	6.7	0.68	0.44	31	-0.02675	0.758	0.488	-0.06279	0.48504	0.26504	0.12934
	6.7	0.14	0	21	0.51325	0.218		0.37721	0.04504
Aedes triseriatus	6.7	0.67	0.277	31	-0.01675	0.748	0.748	0.10021	0.32204	0.32204	0.240886
Aedes vexans	7.6	0.15	0.29	29	0.591	0.14025	0.262938	0.13788	0.28437	0.411347	0.108159
	8.3	0.28	0.29	29	0.52925	0.202		0.17729	0.24496
	10.2	0.78	0.33	21	0.2145	0.51675		0.24426	0.17799
	8.6	0.3	1	21	0.5385	0.19275		-0.51582	0.93807
Coquillettidia perturbans	9.5	0.94	0.75	29	-0.01375	0.745	0.531375	-0.21515	0.6374	0.719035	0.382077
	6.6	0.23	0.75	29	0.4135	0.31775		-0.37842	0.80067
Culex erraticus	7.3	0.04	0.25	32	0.67175	0.0595	0.1465	0.16099	0.26126	0.278687	0.0408276
	8.8	0.13	0.3	32	0.728	0.00325		0.19544	0.22681
	10.2	0.64	0.5	32	0.3545	0.37675		0.07426	0.34799
Culex erythrothorax	8.8	0.3	0.33	32	0.558	0.17325	0.17325	0.16544	0.25681	0.25681	0.0444923
Culex nigripalpus	5.7	0	0.25	29	0.55575	0.1755	0.0572083	0.07091	0.35134	0.240985	0.0137864
	7.3	0	n/a	32	0.71175	0.0195		n/a	n/a
	7.6	0.03	0.25	29	0.711	0.02025		0.17788	0.24437
	8.3	0.01	0.25	29	0.79925	-0.068		0.21729	0.20496
	8.8	0.04	n/a	32	0.818	-0.08675		n/a	n/a
	4.6	0	0	21	0.4485	0.28275		0.25898	0.16327
Culex pipiens	8.8	0.08	1	32	0.778	-0.04675	0.131083	-0.50456	0.92681	0.90227	0.118273
	7	0.1	0.78	35	0.5825	0.14875		-0.3859	0.80815
	8	0.34	1	34	0.44	0.29125		-0.5496	0.97185
Culex quinquefasciatus	8	0	0.17	34	0.78	-0.04875	-0.08775	0.2804	0.14185	0.14185	-0.0124473
	8.8	0	n/a	32	0.858	-0.12675		n/a	n/a
Culex salinarius	6.7	0.46	0.19	31	0.19325	0.538	0.538	0.18721	0.23504	0.23504	0.126452
Culex tarsalis	6.7	0.5	0.8	31	0.15325	0.578	0.376917	-0.42279	0.84504	0.867703	0.327052
	7.3	0.1	0.9	32	0.61175	0.1195		-0.48901	0.91126
	8.8	0.56	0.92	32	0.298	0.43325		-0.42456	0.84681
Culex territans	6.7	0.31	0.4	31	0.34325	0.388	0.388	-0.02279	0.44504	0.44504	0.172676
Mansonia dyari	5.7	0	0.38	29	0.55575	0.1755	0.172583	-0.05909	0.48134	0.39689	0.0684966
	7.6	0.23	0.38	29	0.511	0.22025		0.04788	0.37437
	8.3	0.2	0.38	29	0.60925	0.122		0.08729	0.33496
Psorophora ferox	8.3	0.38	0.4	29	0.42925	0.302	0.5535	0.06729	0.35496	0.32118	0.177773
	9.5	1	0.4	29	-0.07375	0.805		0.13485	0.2874
				See text	Regression Equation	Slope	Y Intercept	Regression Equation	Slope	Y Intercept
				references	Figure S1-A	0.0975	0.2678	Figure S1-B	0.0563	0.0155
