# Supplementary material for: Predicting the Mosquito Species and Vertebrate Species Involved in the Theoretical Transmission of Rift Valley Fever Virus in the United States
Source: PLoS Negl Trop Dis. 2014 Sep 11;8(9):e3163. doi: 10.1371/journal.pntd.0003163 (PMC4161329; doi:10.1371/journal.pntd.0003163)
Supplement: Table S3 — Vector competence data, vertebrate competence data, and mosquito feeding patterns were combined to estimate the Rift Valley fever virus amplification fraction displayed by the vectors and vertebrates in the United States. In the Fvi equation (Fvi = Bi 2 * Ci * Cv), the number of infectious mosquitoes resulting from feeding on a vertebrate host, Fvi, is equal to vertebrate host competence (Ci: located in row 5), multiplied by the vector competence (Cv: located in column C), multiplied by the fraction of the total blood meals from host i squared (Bi 2: indicated in each cell as a number divided by total blood meals in column B). All Fvi values reflecting a vector-vertebrate pair were summed for each mosquito species (Column AC) and summed for each vertebrate species (Row 49). To present these values as a % risk (Column AD) the values of the vector amplification fraction were weighted over the total amplification demonstrated by all vectors, then multiplied by 100. To express the vertebrate contribution to RVFV amplification as a % risk (Row 50), the amplification values at the taxonomic resolution of Family and Order were weighted over the total amplification estimated by all mammals (Cell: Y49), then multiplied by 100. Because some blood meal data was only specific to the Mammalian class, 6.3% of the estimated amplification fraction is undetermined at the resolution of Order. Therefore, all order % risk estimates are minimum estimates. (XLS) [file pntd.0003163.s004.xls]

## Sheet: Table S3
		Vertebrate host
	Total		Genus							Family						Order								Class				Vector	Vector
	Bloodmeals		Bos	Capra	Ovis	Dama	Odocoilius	Homo	Rattus	Cervidae	Bovidae	Suidae	Muridae	Cricitidae	Sciuridae	Artiodactyla	Primates	Rodentia	Carnivora	Chiroptera	Didelphimorpha	Lagomorpha	Perissodactyla	Mammalia	Aves	Amphibia	Reptilia	Fvi	% Risk
Vector		Competence	0.189533	0.1513	0.290011	0.210281	0.210281	0.25301	0.048275	0.210281	0.210281	0.210281	0.048275	0.048275	0.048371	0.210281	0.25301	0.048371	0.170554	0.170554	0.170554	0.170554	0.170554	0.170554	0	0	0
Aedes japonicus japonicus	90	0.37	0	0	0	3.84217e-05	0.00346756	0.00226522	0	0.0249837	0	0	0	0	2.20954e-06	0	0	0	0	0	7.79074e-06	0	3.1163e-05	0	0	0	0	0.0307961	0.114179
Aedes thibaulti	59	0.15	8.16718e-06	0	0	0	0	4.36099e-05	0	0.0235683	0	0	0	0	0	0	0	0	0.00011759	0	0	0	7.34935e-06	0	0	0	0	0.023745	0.0880362
Aedes canadensis	331	0.28	4.35943e-06	0	0	0	0	5.23751e-05	0	0.0198109	0	2.63329e-05	0	0	0	0	0	0	3.92289e-06	0	4.35877e-07	6.27663e-05	6.97403e-06	5.27411e-05	0	0	0	0.0200208	0.0742286
Culiseta inornata	1635	0.15	0.0178353	0	3.66145e-06	0	0	2.2715e-07	0	0	0	1.17993e-08	0	0	2.71419e-09	0	0	0	1.53122e-07	0	0	1.17234e-05	0.000338247	5.0626e-06	0	0	0	0.0181944	0.067457
Wyeomyia mitchellii	46	0.15	0	0	0	0	0	0	0	0	0	0	0	0	0	0.000238504	0	0	0	0	0	0.0174584	0	0.000193445	0	0	0	0.0178904	0.0663298
Aedes sollicitans	216	0.25	0.00162494	0	2.48638e-05	0	0	5.42288e-06	0	0.000496902	0	0	0	0	0	0.000190423	0	1.03676e-06	4.47807e-05	0	0	0.0120862	8.22502e-06	8.22502e-06	0	0	0	0.014491	0.0537265
Coquillettidia perturbans	823	0.38	2.65833e-06	0	0	0	0	2.27113e-06	0	0.000578069	0	0	2.70836e-08	0	0	0.00879244	0	1.0855e-07	0.000239214	0	7.75052e-06	0.000956854	0.000117215	0.00375125	0	0	0	0.0144479	0.0535665
Aedes sticticus	79	0.15	0.0118485	0	0	0	0	6.081e-06	0	0.00267358	0	0	0	0	0	0	0	0	4.0992e-06	0	0	1.63968e-05	4.0992e-06	0	0	0	0	0.0145527	0.0539553
Aedes aegypti	442	0.08	0	0	0	0	0	0.0131306	0	0	0	0	0	0	0	0	0	0	0.000458224	0	0	0	6.98405e-08	6.98405e-08	0	0	0	0.0135889	0.0503819
Aedes nigromaculis	298	0.15	0.00850587	0	0.00313511	0	0	3.46164e-05	0	0	0	0	0	0	0	0	0	2.0426e-06	0	0	0	0.000352904	7.20212e-06	0	0	0	0	0.0120377	0.0446308
Aedes cantator	58	0.07	3.54952e-05	0	0	0	0	8.42364e-05	0	0.00886068	0	4.37565e-06	0	0	0	0	0	0	3.19409e-05	0	0	0	0	0	0	0	0	0.00901673	0.0334302
Psorophora columbiae	180	0.18	0.00222807	0	0.00560849	0	0	0.000237548	0	0	0	1.0514e-05	0	0	0	0	0	3.86968e-05	0.000379009	0	0	0.000213192	4.64286e-05	0	0	0	0	0.00876195	0.0324855
Aedes trivittatus	261	0.15	3.7561e-06	0	1.59648e-05	0	0	0.000125352	0	0.00570501	0	0	0	0	0	0	0	0	0.0021692	0	1.50222e-06	0.000337998	4.5442e-05	0	0	0	0	0.00840422	0.0311593
Aedes fulvus pallens	41	0.15	0	0	0	0	0	0	0	0.000168875	0	0	0	0	0	1.87639e-05	0	4.31627e-06	0.00074573	0	0	0.000547883	0	0.00671157	0	0	0	0.00819714	0.0303915
Aedes taeniorhynchus	661	0.13	0	0	0	0	0	7.52797e-08	0	3.91039e-05	0	6.25663e-08	1.29272e-07	0	0	0.00357385	0	0	4.56715e-05	0	1.2991e-05	0.00412185	2.02984e-07	8.95161e-05	0	0	0	0.00788345	0.0292285
Psorophora discolor	80	0.18	0.0041792	0	0.00183523	0	0	0.000348679	0	0	0	0.000147854	0	0	0	0	0	0	0.000479683	0	0	0.000119921	1.91873e-05	0	0	0	0	0.00712975	0.0264341
Psorophora ferox	456	0.18	0	0	0	0	0	1.40172e-05	0	0.00150739	0	1.8203e-07	0	0	1.6749e-07	0.000817132	0	0	0.000312407	0	1.4764e-05	0.00332191	1.4764e-07	0.000723437	0	0	0	0.00671155	0.0248836
Aedes albopictus	937	0.13	0	0	0	0	0	0.00186299	0	1.94601e-05	0	3.11361e-08	0	0	7.74669e-05	0	0	2.8649e-08	0.00366586	0	0.000100232	0.000213748	5.11389e-05	0	0	0	0	0.00599096	0.0222119
Aedes atlanticus	133	0.15	0	0	0	0	0	2.14549e-06	0	0.00129992	0	0	0	0	0	8.73744e-05	0	4.10179e-07	5.20658e-05	0	2.31403e-05	0.00243118	1.44627e-06	0.00177168	0	0	0	0.00566936	0.0210196
Mansonia titillans	41	0.07	0	0	0	0	0	0	0	0	0	0	0	0	0	0.00386161	0	0	0.000348007	0	0	7.10219e-06	0	0.000575277	0	0	0	0.004792	0.0177667
Aedes triseriatus	543	0.24	0	0	0	0	0	0.000197912	0	0.000445197	0	0	0	3.92947e-08	0.00192301	6.84655e-07	0	3.93728e-08	0.00117503	0	1.1245e-05	0.000451048	2.72101e-05	3.47067e-06	0	0	0	0.00423489	0.0157011
Aedes vexans	5399	0.11	0.00128812	0	2.4297e-05	0	2.00614e-05	6.75565e-05	0	0.00091362	0	1.3998e-06	0	0	2.77639e-07	0.000615911	0	7.30148e-10	1.19044e-05	0	1.44814e-07	0.000107665	0.000332725	9.11427e-06	0	0	0	0.0033928	0.012579
Culex erythrothorax	316	0.04	2.73321e-06	0	0	0	0	0	0	0	0	0	0	0	0	0	0	0	1.97445e-05	0	0	0.000206668	1.708e-06	0.00251855	0	0	0	0.0027494	0.0101936
Culex salinarius	304	0.13	0.000129041	0	4.93624e-05	0	0.000546932	8.89762e-06	6.79076e-08	0.000341943	0	1.44941e-05	0	0	0	0	0	2.72171e-07	0.000699593	0	3.83865e-06	0.000105803	8.63695e-06	2.15924e-06	0	0	0	0.00191104	0.00708532
Culex cedecei	176	0.04	0	0	0	0	0	0	0	0	0	0	0	0	0	4.58904e-05	0	8.55112e-05	1.07918e-05	0	4.31671e-05	0.000486511	0	0.000318027	0	0	0	0.000989898	0.00367012
Deinocerites cancer	594	0.15	0	0	0	0	0	0	0	0	0	0	0	0	0	0	0	0	5.87307e-06	0	0	0.000975655	0	1.22537e-05	0	0	0	0.000993782	0.00368452
Culex tarsalis	12188	0.33	0.000582302	0	4.69668e-07	0	0	6.12089e-07	0	0	0	9.15599e-08	3.86077e-09	1.7159e-09	1.71931e-09	0	0	9.67112e-10	1.45645e-06	0	2.76209e-07	4.58455e-06	9.45856e-06	5.18698e-07	0	0	0	0.000599778	0.00222372
Culex erraticus	1350	0.04	1.66394e-08	0	0	0	1.10811e-05	8.88485e-08	0	7.79972e-07	0	0	0	1.05953e-09	1.06164e-09	7.79972e-07	0	1.69862e-08	0.000469095	0	4.52939e-07	2.96507e-05	6.32617e-07	2.93475e-06	0	0	0	0.000515532	0.00191137
Culex stigmatosoma	56	0.11	6.64816e-06	0	0	0	0	0	0	0	0	0	0	0	0	0	0	0	0	0	0	0.000382876	0	0	0	0	0	0.000389524	0.00144419
Culex nigripalpus	144	0.01	3.65611e-07	0	0	0	4.47212e-05	1.95224e-06	0	0	0	0	0	0	0	0	0	2.33271e-08	0.000174041	0	5.26401e-06	0	9.95227e-06	0	0	0	0	0.00023632	0.000876174
Culex restuans	833	0.11	3.00461e-08	0	0	0	0	5.19811e-05	0	1.63342e-06	0	0	0	0	3.06724e-08	0	0	0	0.000148057	0	4.32598e-07	1.73039e-06	4.11239e-05	1.0815e-07	0	0	0	0.000245127	0.000908826
Anopheles crucians	548	0.00378336	0	0	0	0	0	3.18753e-09	0	3.62677e-06	0	0	2.43276e-09	0	6.09399e-10	2.44151e-05	0	0	3.09415e-07	0	1.93384e-08	0.000181955	1.93384e-08	1.66396e-05	0	0	0	0.000226991	0.000841586
Anopheles punctipennis	88	0.00378336	1.48155e-06	0	0	0	1.02734e-05	1.11248e-06	0	0.000140642	0	1.02734e-07	0	0	0	0	0	0	1.3332e-06	0	0	8.33248e-08	5.2078e-05	0	0	0	0	0.000207107	0.000767864
Anopheles quadrimaculatus	963	0.00378336	1.93308e-08	0	0	0	1.7372e-06	2.98305e-07	0	0.000143507	0	3.08836e-08	0	0	1.97338e-10	1.03803e-07	0	0	5.11006e-05	0	2.50489e-08	3.6808e-07	1.08719e-05	3.0685e-07	0	0	0	0.000208369	0.000772542
Culex pipiens	2291	0.12	0	0	0	0	1.73075e-07	0.000146239	0	1.38941e-06	0	1.92305e-08	1.10371e-09	1.10371e-09	1.5925e-07	0	0	0	2.49559e-05	0	1.40767e-06	1.91068e-07	1.26339e-06	3.50942e-08	0	0	0	0.000175835	0.000651922
Culex pilosus	125	0.04	0	0	0	0	0	0	0	0	0	0	0	0	0	4.84487e-06	0	0	1.57183e-05	0	0	1.57183e-05	0	8.55772e-05	0	0	0	0.000121859	0.000451799
Culiseta moristans	189	0.15	0	0	0	0	8.83014e-05	0	0	0	0	0	0	0	0	0	0	0	0	7.16192e-07	0	0	1.79048e-05	0	0	0	0	0.000106922	0.000396422
Aedes infirmatus	857	0.0014	0	0	0	0	0	0	0	4.00836e-10	0	4.00836e-10	0	0	9.22044e-11	4.08893e-06	0	0	8.32278e-08	0	5.49433e-08	3.75825e-05	0	4.09718e-05	0	0	0	8.27823e-05	0.000306921
Culex territans	263	0.17	4.65824e-07	0	0	0	0	0	0	5.16818e-07	0	0	0	0	0	0	0	0	1.67672e-06	0	0	4.19179e-07	1.67672e-06	0	0	0	0	4.75525e-06	1.76304e-05
Culiseta melanura	1977	0.15	0	0	0	0	2.61471e-06	3.88397e-08	0	7.26307e-08	0	0	1.85268e-09	0	0	8.07008e-09	0	0	2.61818e-08	0	0	6.54545e-09	5.30182e-07	1.04727e-07	0	0	0	3.40374e-06	1.26196e-05
Culex peccator	181	0.04	0	0	0	0	0	0	0	0	0	0	0	0	0	0	0	0	0	0	0	0	0	2.0824e-07	0	0	0	2.0824e-07	7.72066e-07
Aedes dorsalis	68	0	0	0	0	0	0	0	0	0	0	0	0	0	0	0	0	0	0	0	0	0	0	0	0	0	0	0	0
Culex quinquefasciatus	1765	0	0	0	0	0	0	0	0	0	0	0	0	0	0	0	0	0	0	0	0	0	0	0	0	0	0	0	0
Vertebrate Fvi ->			0.0482875	0	0.0106974	3.84217e-05	0.00419345	0.0186921	6.79076e-08	0.0959367	0.0589849	0.000205503	2.33513e-07	4.31738e-08	0.00200333	0.173404	0.0186921	0.00213611	0.0119083	7.16192e-07	0.000234935	0.0452486	0.00120033	0.269718	0	0	0
Vertebrate % Risk ->										0.355692	0.218691	0.000761916	8.65767e-07	1.6007e-07	0.00742748	0.642908	0.0693024	0.00791977	0.044151	2.65533e-06	0.000871039	0.167762	0.00445031	1
